# Supplementary material for: Dietary supplementation with olive mill wastewaters induces modifications on chicken jejunum epithelial cell transcriptome and modulates jejunum morphology
Source: BMC Genomics. 2018 Aug 2;19:576. doi: 10.1186/s12864-018-4962-9 (PMC6090849; doi:10.1186/s12864-018-4962-9)
Supplement: Supplementary file 1 — Table S1. Significant differentially expressed genes (DEG), up regulated (logFC> 1) and down regulated (logFC<− 1) in OMWW group. Information contained in the table are significant Gene ID, GalgalEnsembl gene id (e.g. data ENSGALG00000041621); Transcript ID, GalgalEnsembl transcript id (e.g. data ENSGALT00000059872); Gene name, associated name of genes (e.g. LY6E); Gene description, description of gene name (e.g. Lymphocyte Antigen 6 Family Member); logFC, log Fold Change (e.g. 4,44E + 00); logCPM, log2 counts-per-million (e.g. 8,92E + 00); PValue, p-value evaluated in multiple testing (e.g. 3,96E-08); q-value, adjusted p-value (e.g. 2,41E-05). (XLSX 91 kb) [file 12864_2018_4962_MOESM1_ESM.xlsx]

## Sheet: Sheet1
Additional table 1. Significant differentially expressed genes (DEG), up-regulated (logFC > 1) and dow- regulated (logFC <-1) in OMWW group.
Gene stable ID	Transcript stable ID	Gene name	Gene description	logFC	logCPM	PValue	q-value
ENSGALG00000041621	ENSGALT00000059872	LY6E	Lymphocyte Antigen 6 Family Member E	4.4443	8.92307	3.9648e-08	2.41139e-05
ENSGALG00000016400	ENSGALT00000026450	RSAD2	radical S-adenosyl methionine domain containing 2	3.76759	7.41286	1.99032e-08	1.67955e-05
ENSGALG00000009479	ENSGALT00000015431	SAMD9L	Sterile Alpha Motif Domain Containing 9 Like	3.59179	3.57984	1.58846e-09	2.41525e-06
ENSGALG00000037645	ENSGALT00000077096	–	–	3.48255	5.1858	7.74902e-11	7.06943e-07
ENSGALG00000013226	ENSGALT00000021604	–	–	3.15517	6.53543	0.00289165	0.0421413
ENSGALG00000013057	ENSGALT00000021310	USP18	Ubiquitin Specific Peptidase 18	2.99063	7.05496	1.04089e-07	4.74801e-05
ENSGALG00000013575	ENSGALT00000022096	IFI6	Interferon Alpha Inducible Protein 6	2.94016	11.1827	3.23072e-08	2.10528e-05
ENSGALG00000011190	ENSGALT00000018245	–	–	2.52051	7.03877	9.84382e-06	0.00123021
ENSGALG00000037987	ENSGALT00000046448	–	–	2.41919	2.23258	3.28587e-05	0.00285495
ENSGALG00000006443	ENSGALT00000010396	ART1	ADP-Ribosyltransferase 1	2.33202	1.2622	0.00207897	0.0353039
ENSGALG00000016964	ENSGALT00000027416	EPSTI1	epithelial stromal interaction 1	2.29641	6.14601	4.85054e-10	1.10629e-06
ENSGALG00000021627	ENSGALT00000035054	IFI27L2	Interferon Alpha Inducible Protein 27 Like 2	2.25772	9.54182	8.723e-06	0.00113686
ENSGALG00000028982	ENSGALT00000043751	CMPK2	Cytidine/Uridine Monophosphate Kinase 2	2.23839	6.95908	7.78831e-07	0.0001898
ENSGALG00000013723	ENSGALT00000029324	OASL	2'-5'-oligoadenylate synthetase like	2.13155	9.9783	3.36087e-05	0.00289257
ENSGALG00000027423	ENSGALT00000042951	SLC26A1	solute carrier family 26 member 1	2.06874	2.50654	0.00364441	0.0482554
ENSGALG00000038590	ENSGALT00000075102	LOC107050382	–	2.05564	1.91101	0.00188438	0.0336423
ENSGALG00000014659	ENSGALT00000023629	C1R	Complement C1r	2.00015	3.89011	3.00123e-05	0.00268433
ENSGALG00000016142	ENSGALT00000025999	MX1	MX Dynamin Like GTPase 1	1.99115	7.12067	5.449e-05	0.00416715
ENSGALG00000025958	ENSGALT00000043579	U3	Small nucleolar RNA U3	1.86993	3.45804	2.07969e-05	0.00214231
ENSGALG00000018264	ENSGALT00000028971	gga-let-7d	gga-let-7d	1.81283	1.42672	2.87804e-08	2.01972e-05
ENSGALG00000041461	ENSGALT00000083005	DNMT3B	DNA methyltransferase 3 beta	1.74301	4.68825	3.14002e-05	0.00275446
ENSGALG00000031597	ENSGALT00000060227	HBAD	Hemoglobin subunit alpha-D	1.73412	1.63893	0.00297974	0.0426085
ENSGALG00000039742	ENSGALT00000064808	CYP21A1	steroid 21-hydroxylase precursor	1.68604	0.867345	1.60827e-06	0.000333461
ENSGALG00000033038	ENSGALT00000081032	STARD3NL	STARD3 N-terminal like	1.6804	1.05286	0.00014878	0.00754067
ENSGALG00000007311	ENSGALT00000011832	CLDN2	claudin 2	1.6555	6.96047	0.000220725	0.0092796
ENSGALG00000005754	ENSGALT00000009240	LOC768665	–	1.63658	0.857659	3.51124e-06	0.000568208
ENSGALG00000041954	ENSGALT00000062811	–	–	1.63115	1.39089	0.000577324	0.0169901
ENSGALG00000015774	ENSGALT00000025441	CYYR1	cysteine and tyrosine rich 1	1.61305	3.92344	5.38171e-05	0.00416497
ENSGALG00000018344	ENSGALT00000029051	gga-mir-142	gga-mir-142	1.59739	1.44501	0.00181518	0.0328113
ENSGALG00000038140	ENSGALT00000047102	–	–	1.59448	8.76072	1.63326e-07	6.20844e-05
ENSGALG00000026970	ENSGALT00000043563	LOC770612	–	1.58223	9.24119	8.53624e-05	0.00532539
ENSGALG00000039169	ENSGALT00000068346	MLH1	mutL homolog 1	1.5812	3.97068	0.000128633	0.00686708
ENSGALG00000032398	ENSGALT00000081861	ASPM	abnormal spindle microtubule assembly	1.57415	0.702746	6.20493e-06	0.00086056
ENSGALG00000023821	ENSGALT00000005325	DHX58	DExH-Box Helicase 58	1.54857	5.9276	6.01234e-05	0.00431894
ENSGALG00000005363	ENSGALT00000008609	CHDH	choline dehydrogenase	1.54441	3.80709	5.77212e-06	0.000849323
ENSGALG00000042001	ENSGALT00000066953	–	–	1.54371	3.42864	0.000415477	0.0135757
ENSGALG00000015617	ENSGALT00000025176	RPS23	Ribosomal Protein S23	1.53382	3.42955	0.00041026	0.0135119
ENSGALG00000009032	ENSGALT00000014698	–	–	1.52204	0.555684	0.000211024	0.00903837
ENSGALG00000032465	ENSGALT00000054361	MT-ATP8	ATP synthase protein 8	1.51104	8.63048	0.00109799	0.0251542
ENSGALG00000008739	ENSGALT00000014221	MINDY3	MINDY lysine 48 deubiquitinase 3	1.50781	3.7469	2.27668e-05	0.00223335
ENSGALG00000042828	ENSGALT00000057978	LOC107050978	–	1.50003	6.79407	3.01595e-07	9.82661e-05
ENSGALG00000016759	ENSGALT00000027060	MITD1	microtubule interacting and trafficking domain containing 1	1.48637	5.29971	1.99565e-06	0.000365236
ENSGALG00000041192	ENSGALT00000053962	IFIH1	interferon-induced helicase C domain-containing protein 1	1.47051	6.75718	1.96495e-05	0.00206049
ENSGALG00000035516	ENSGALT00000049410	BATF3	basic leucine zipper ATF-like transcription factor 3	1.46162	2.63367	3.32413e-06	0.000568208
ENSGALG00000039269	ENSGALT00000049077	–	–	1.44416	4.51666	0.000162797	0.00791453
ENSGALG00000013208	ENSGALT00000021577	CENPE	Centromere Protein E	1.43786	3.0353	4.2532e-05	0.00350739
ENSGALG00000041129	ENSGALT00000071854	TMEM173	transmembrane protein 173	1.43617	5.45129	0.000218003	0.00920761
ENSGALG00000027035	ENSGALT00000045278	RPL21	ribosomal protein L21	1.43276	2.83331	1.20788e-05	0.0014311
ENSGALG00000014924	ENSGALT00000024072	POLQ	DNA polymerase theta	1.42296	1.2708	0.000443657	0.0143528
ENSGALG00000012479	ENSGALT00000020389	RBM43	RNA binding motif protein 43	1.40813	2.30905	2.33488e-05	0.00225131
ENSGALG00000041922	ENSGALT00000078426	–	–	1.3768	3.84603	3.47479e-05	0.00296266
ENSGALG00000002197	ENSGALT00000003436	NPM1	nucleophosmin	1.37401	1.06744	0.000153474	0.00772164
ENSGALG00000037629	ENSGALT00000048004	–	–	1.36677	7.83749	0.000478278	0.0149943
ENSGALG00000009639	ENSGALT00000015699	–		1.36266	8.94337	3.22978e-07	0.000101398
ENSGALG00000006963	ENSGALT00000011280	–	–	1.35506	4.77688	2.63579e-07	8.90603e-05
ENSGALG00000013468	ENSGALT00000021952	TLR3	toll like receptor 3	1.35299	5.03069	0.000320482	0.0118371
ENSGALG00000042001	ENSGALT00000068504	–	–	1.34883	1.65573	0.00214014	0.0358906
ENSGALG00000006753	ENSGALT00000048245	ATP5C1	ATP synthase, H+ transporting, mitochondrial F1 complex, gamma polypeptide 1	1.34861	1.34931	0.00138127	0.0285744
ENSGALG00000016693	ENSGALT00000026942	LOC418666	–	1.33601	1.63875	0.00266871	0.0405383
ENSGALG00000005517	ENSGALT00000008851	–	–	1.3312	3.79487	1.8102e-05	0.00196601
ENSGALG00000003584	ENSGALT00000005672	KPNA2	karyopherin subunit alpha 2	1.32566	1.25103	0.00011063	0.00638785
ENSGALG00000039548	ENSGALT00000077246	–	–	1.32447	0.758452	8.67445e-05	0.00534007
ENSGALG00000041140	ENSGALT00000071222	HTRA1	HtrA serine peptidase 1	1.29808	3.41596	0.00221705	0.036433
ENSGALG00000026038	ENSGALT00000045747	–	–	1.29797	1.36441	0.00180515	0.0327403
ENSGALG00000030245	ENSGALT00000070762	–	–	1.2962	1.23947	0.00169472	0.0317951
ENSGALG00000017015	ENSGALT00000027483	RNASEH2B	ribonuclease H2 subunit B	1.29181	1.26686	0.00123502	0.0268905
ENSGALG00000012952	ENSGALT00000021124	BASP1	Brain acid soluble protein 1 homolog	1.28853	1.01405	0.000408869	0.0135119
ENSGALG00000006649	ENSGALT00000010756	TMEM41A	transmembrane protein 41A	1.27744	1.65722	0.000586537	0.0172057
ENSGALG00000009854	ENSGALT00000016017	NEK2	NIMA related kinase 2	1.27652	2.446	9.45195e-06	0.00121451
ENSGALG00000001616	ENSGALT00000002464	CDC45	cell division cycle 45	1.26422	3.16448	0.000174509	0.0082919
ENSGALG00000016443	ENSGALT00000064786	HPCAL1	hippocalcin like 1	1.2642	0.682406	0.00140321	0.0287673
ENSGALG00000013503	ENSGALT00000021994	FAM149A	family with sequence similarity 149 member A	1.26389	1.73051	0.00311712	0.0434946
ENSGALG00000000150	ENSGALT00000060110	RPL9	ribosomal protein L9	1.26147	1.61895	0.000646047	0.018361
ENSGALG00000042521	ENSGALT00000074146	MPP3	membrane palmitoylated protein 3	1.25988	1.04451	0.000234308	0.00962881
ENSGALG00000036969	ENSGALT00000061521	KLHL14	kelch-like protein 14	1.25889	1.34522	0.00167931	0.0317192
ENSGALG00000009230	ENSGALT00000015021	TMEM131L	transmembrane 131 like	1.25518	1.18597	0.000543926	0.0162696
ENSGALG00000037735	ENSGALT00000080650	CENPA	histone H3-like centromeric protein A	1.25313	0.451844	0.00135823	0.0282902
ENSGALG00000009134	ENSGALT00000014876	CTTNBP2	cortactin binding protein 2	1.23516	1.84154	0.000275742	0.0107965
ENSGALG00000007680	ENSGALT00000012450	ENKUR	enkurin, TRPC channel interacting protein	1.21836	1.11567	0.00269964	0.0407889
ENSGALG00000001084	ENSGALT00000041186	ATP8B3	ATPase phospholipid transporting 8B3	1.20708	0.803132	0.00156333	0.0305506
ENSGALG00000012761	ENSGALT00000020823	DRAM1	DNA damage regulated autophagy modulator 1	1.20684	3.53523	0.000781743	0.0202609
ENSGALG00000011392	ENSGALT00000018582	MSH4	mutS homolog 4	1.20662	1.90547	0.000376867	0.013173
ENSGALG00000014754	ENSGALT00000037045	–	–	1.20487	2.70171	0.000985618	0.0232948
ENSGALG00000001470	ENSGALT00000002226	STOML1	stomatin like 1	1.20048	6.73807	0.000467708	0.014809
ENSGALG00000025668	ENSGALT00000042581	SNORD81	Small nucleolar RNA SNORD81	1.20029	0.766641	0.000268322	0.010643
ENSGALG00000016559	ENSGALT00000026721	PIGA	phosphatidylinositol glycan anchor biosynthesis class A	1.19179	3.76681	0.000189711	0.00861063
ENSGALG00000035761	ENSGALT00000063330	–	–	1.19151	3.09575	0.000360312	0.0128907
ENSGALG00000013400	ENSGALT00000021854	PDCD6	programmed cell death 6	1.1837	0.663862	0.000114641	0.00641637
ENSGALG00000003624	ENSGALT00000005735	KLHL10	kelch like family member 10	1.18246	2.34325	0.000414327	0.0135757
ENSGALG00000027454	ENSGALT00000045695	CENPW	Centromere protein W	1.18177	1.16751	0.00111641	0.0253358
ENSGALG00000030591	ENSGALT00000079917	LOC107056096	–	1.16876	0.763394	0.0016289	0.0313512
ENSGALG00000010170	ENSGALT00000016536	INTU	inturned planar cell polarity protein	1.16682	0.467281	0.000181608	0.00836772
ENSGALG00000011281	ENSGALT00000037767	SGOL1	Shugoshin 1	1.16305	1.69062	0.000687267	0.0187989
ENSGALG00000001362	ENSGALT00000002079	CLK3	CDC like kinase 3	1.15739	0.544035	0.00375399	0.0489535
ENSGALG00000007158	ENSGALT00000011595	SOCS1	suppressor of cytokine signaling 1	1.15676	4.50078	0.000995067	0.0234332
ENSGALG00000007059	ENSGALT00000042629	IGSF6	immunoglobulin superfamily member 6	1.15511	1.89515	0.00156721	0.0305506
ENSGALG00000017220	ENSGALT00000027834	TAF1D	TATA-Box Binding Protein Associated Factor, RNA Polymerase I Subunit D	1.15268	3.51106	0.000391099	0.0133174
ENSGALG00000010560	ENSGALT00000017183	EIF2AK2	eukaryotic translation initiation factor 2 alpha kinase 2	1.14174	5.50789	0.00202041	0.0347122
ENSGALG00000032746	ENSGALT00000080987	Enpp2	ectonucleotide pyrophosphatase/phosphodiesterase 2	1.13728	2.33831	0.00120194	0.0265503
ENSGALG00000015693	ENSGALT00000046605	USP25	ubiquitin specific peptidase 25	1.13565	1.35982	0.000911402	0.0223514
ENSGALG00000012769	ENSGALT00000044124	CHPT1	choline phosphotransferase 1	1.13302	1.16393	0.00107287	0.0248421
ENSGALG00000023199	ENSGALT00000068418	HNRNPDL	heterogeneous nuclear ribonucleoprotein D like	1.1258	4.49646	8.72332e-05	0.00534007
ENSGALG00000035235	ENSGALT00000047812	LOC100857615	–	1.12059	2.86906	0.000948848	0.0227111
ENSGALG00000002473	ENSGALT00000003902	GPR157	G protein-coupled receptor 157	1.11834	3.06914	0.00193563	0.0339909
ENSGALG00000027517	ENSGALT00000045775	gga-mir-3064	gga-mir-3064	1.11826	3.32848	0.000187406	0.00854855
ENSGALG00000011275	ENSGALT00000018398	DEPDC1	DEP Domain Containing 1	1.11334	1.20783	0.00150275	0.0300649
ENSGALG00000015691	ENSGALT00000037609	SMC2	structural maintenance of chromosomes 2	1.10173	4.6772	8.58086e-05	0.00532539
ENSGALG00000013356	ENSGALT00000021795	IKBKE	inhibitor of nuclear factor kappa B kinase subunit epsilon	1.09991	0.705483	0.00339936	0.0462181
ENSGALG00000002868	ENSGALT00000004524	RPL26L1	ribosomal protein L26 like 1	1.09701	3.11701	0.00191356	0.0338322
ENSGALG00000009885	ENSGALT00000016069	HELB	DNA helicase B	1.09311	3.77938	0.000387715	0.0133174
ENSGALG00000039075	ENSGALT00000078414	–	–	1.09153	1.63176	0.000221874	0.00928513
ENSGALG00000006110	ENSGALT00000009864	PLK1	polo like kinase 1	1.08904	3.30744	0.000181528	0.00836772
ENSGALG00000037875	ENSGALT00000051328	RBP1	retinol binding protein 1	1.08536	1.84533	0.00297716	0.0426085
ENSGALG00000026380	ENSGALT00000043007	UBE2C	ubiquitin conjugating enzyme E2 C	1.08536	3.50239	0.000144749	0.00746071
ENSGALG00000002925	ENSGALT00000059078	ETFA	electron-transfer-flavoprotein, alpha polypeptide	1.08014	1.57408	0.00182945	0.0328113
ENSGALG00000037648	ENSGALT00000050967	–	–	1.07562	1.38711	0.00329364	0.0451391
ENSGALG00000027891	ENSGALT00000042927	NREP	Neuronal Regeneration Related Protein	1.07341	3.52657	7.4536e-05	0.00498256
ENSGALG00000030291	ENSGALT00000059272	IRF9	interferon regulatory factor 9	1.06917	5.53546	0.000225728	0.00940327
ENSGALG00000043681	ENSGALT00000050274	DAPP1	dual adaptor of phosphotyrosine and 3-phosphoinositides 1	1.06128	2.15791	0.00259546	0.03967
ENSGALG00000008584	ENSGALT00000013978	NUSAP1	nucleolar and spindle associated protein 1	1.06111	3.87784	0.000313516	0.0116269
ENSGALG00000013642	ENSGALT00000022189	KAZN	Kazrin, Periplakin Interacting Protein	1.04768	3.54222	0.00195902	0.0340289
ENSGALG00000003661	ENSGALT00000078639	SETX	senataxin	1.04657	2.18424	0.00110013	0.0251542
ENSGALG00000014801	ENSGALT00000023897	NDC80	NDC80, kinetochore complex component	1.04544	2.32529	0.000746707	0.0196914
ENSGALG00000002781	ENSGALT00000004392	BRCA1	Breast Cancer Type 1 Susceptibility Protein	1.04178	2.4237	0.00235599	0.0373389
ENSGALG00000010748	ENSGALT00000017486	EXO1	exonuclease 1	1.04151	0.588868	0.00302869	0.0429473
ENSGALG00000003727	ENSGALT00000054445	HAUS8	HAUS augmin like complex subunit 8	1.03799	1.21678	0.00171476	0.0319273
ENSGALG00000012048	ENSGALT00000019679	LARP7	La ribonucleoprotein domain family member 7	1.036	0.732307	0.00131095	0.0276859
ENSGALG00000005450	ENSGALT00000008746	CCDC66	coiled-coil domain containing 66	1.03525	2.5012	0.00110826	0.0252766
ENSGALG00000038096	ENSGALT00000072375	NOS2	nitric oxide synthase 2	1.03357	0.969667	0.00274604	0.0410018
ENSGALG00000000836	ENSGALT00000001226	RFX5	regulatory factor X5	1.02545	5.13729	2.43214e-07	8.534e-05
ENSGALG00000016463	ENSGALT00000026562	FAM49A	family with sequence similarity 49 member A	1.01865	5.9367	0.000631992	0.0180177
ENSGALG00000001558	ENSGALT00000002368	MOV10	Mov10 RISC complex RNA helicase	1.01777	7.33944	0.0013783	0.0285744
ENSGALG00000029899	ENSGALT00000072063	GNG11	G protein subunit gamma 11	1.01592	2.81398	0.00111527	0.0253358
ENSGALG00000026279	ENSGALT00000043946	COMMD8	COMM domain containing 8	1.01278	5.25472	9.24248e-08	4.43785e-05
ENSGALG00000001483	ENSGALT00000002248	–	–	1.01052	0.616896	0.0031341	0.0434946
ENSGALG00000008291	ENSGALT00000065665	AP3S2	adaptor-related protein complex 3, sigma 2 subunit isoform 2	1.00786	2.60092	0.000236909	0.00969204
ENSGALG00000019794	ENSGALT00000023596	MSTO1	misato 1, mitochondrial distribution and morphology regulator	1.00625	2.60098	3.45974e-06	0.000568208
ENSGALG00000010623	ENSGALT00000017286	ORC1	origin recognition complex subunit 1	1.00512	1.76983	0.002224	0.036433
ENSGALG00000014811	ENSGALT00000023912	SMCHD1	structural maintenance of chromosomes flexible hinge domain containing 1	1.00257	6.58305	7.86408e-05	0.00516144
ENSGALG00000035914	ENSGALT00000052699	–	–	-1.00236	5.84216	0.000657015	0.0184125
ENSGALG00000012705	ENSGALT00000042938	GMPR	guanosine monophosphate reductase	-1.0047	6.52792	1.01805e-05	0.00125509
ENSGALG00000012814	ENSGALT00000020905	PXDC1	PX domain containing 1	-1.0057	5.71075	5.52697e-05	0.00416715
ENSGALG00000023847	ENSGALT00000040015	HAP1	Huntingtin Associated Protein 1	-1.00627	4.94677	0.000166405	0.00799007
ENSGALG00000036391	ENSGALT00000056244	GFPT1	glutamine--fructose-6-phosphate transaminase 1	-1.00982	8.50097	4.48097e-06	0.000681331
ENSGALG00000038783	ENSGALT00000060406	ANXA4	annexin A4	-1.01387	9.15947	0.000178861	0.00836772
ENSGALG00000006950	ENSGALT00000011263	LIMK2	LIM domain kinase 2	-1.0162	5.64171	3.06631e-05	0.00271592
ENSGALG00000008293	ENSGALT00000013503	SH3PXD2A	SH3 and PX domains 2A	-1.01637	2.08648	0.00288865	0.0421413
ENSGALG00000016988	ENSGALT00000027446	RUBCNL	RUN and cysteine rich domain containing beclin 1 interacting protein like	-1.01828	5.83674	9.21244e-05	0.00549314
ENSGALG00000034950	ENSGALT00000074830	SMPD3	sphingomyelin phosphodiesterase 3	-1.01862	2.35917	0.00074536	0.0196914
ENSGALG00000010798	ENSGALT00000017560	DHCR24	24-dehydrocholesterol reductase	-1.02125	5.53719	8.13167e-05	0.00519559
ENSGALG00000007152	ENSGALT00000011587	FAM3D	family with sequence similarity 3 member D	-1.02169	4.19042	0.00216643	0.0361337
ENSGALG00000010593	ENSGALT00000017238	GALC	galactosylceramidase	-1.02282	4.98226	0.00140155	0.0287673
ENSGALG00000034898	ENSGALT00000066126	ITPK1	Inositol-tetrakisphosphate 1-kinase	-1.02289	9.17842	6.81711e-05	0.00471155
ENSGALG00000005103	ENSGALT00000008181	GDPD1	glycerophosphodiester phosphodiesterase domain containing 1	-1.02506	7.57354	0.000268253	0.010643
ENSGALG00000015439	ENSGALT00000024902	SLC44A1	solute carrier family 44 member 1	-1.02623	4.89181	0.000163097	0.00791453
ENSGALG00000009365	ENSGALT00000051453	CYP51	cytochrome P450 family 51 subfamily A member 1	-1.02879	1.56686	0.00126893	0.0272941
ENSGALG00000041565	ENSGALT00000068364	–	–	-1.03025	1.40215	0.00150178	0.0300649
ENSGALG00000004620	ENSGALT00000039414	LAMC1	laminin subunit gamma 1	-1.03189	6.16946	0.000125243	0.00684496
ENSGALG00000025921	ENSGALT00000045633	LOC431653	–	-1.03633	0.961193	0.0031389	0.0434946
ENSGALG00000009480	ENSGALT00000038867	–		-1.03683	2.24908	0.00089274	0.0220717
ENSGALG00000036632	ENSGALT00000062656	–	–	-1.03822	3.06734	1.39354e-05	0.00156954
ENSGALG00000032308	ENSGALT00000059732	–	–	-1.04049	1.6287	0.000267474	0.010643
ENSGALG00000027159	ENSGALT00000043469	CNKSR3	CNKSR family member 3	-1.04409	2.58948	0.0005038	0.0155802
ENSGALG00000014938	ENSGALT00000024095	ABHD3	abhydrolase domain containing 3	-1.04623	4.73149	0.00190454	0.0337458
ENSGALG00000031586	ENSGALT00000079105	–	–	-1.04888	3.69446	5.69864e-05	0.00419264
ENSGALG00000040892	ENSGALT00000052747	–	–	-1.04965	3.06611	0.00105933	0.024591
ENSGALG00000025935	ENSGALT00000044943	XPNPEP2	X-prolyl aminopeptidase 2	-1.0509	7.80172	0.00354741	0.0473144
ENSGALG00000003073	ENSGALT00000004854	RHOBTB1	Rho related BTB domain containing 1	-1.05334	1.33907	0.000399795	0.0133479
ENSGALG00000036145	ENSGALT00000049365	–	–	-1.0537	5.37648	0.00212825	0.035823
ENSGALG00000016536	ENSGALT00000026684	HADHA	hydroxyacyl-CoA dehydrogenase/3-ketoacyl-CoA thiolase/enoyl-CoA hydratase (trifunctional protein), alpha subunit	-1.0562	7.54068	7.17922e-05	0.00488776
ENSGALG00000012944	ENSGALT00000021113	–		-1.06087	4.34193	0.000662583	0.0184291
ENSGALG00000032745	ENSGALT00000078486	–	–	-1.06262	1.65602	0.00160781	0.0310764
ENSGALG00000017003	ENSGALT00000027466	MLNR	motilin receptor	-1.06363	3.2476	0.00321461	0.0443004
ENSGALG00000017394	ENSGALT00000028082	INSIG1	Insulin-induced gene 1 protein	-1.0705	8.59537	0.002324	0.0371736
ENSGALG00000009252	ENSGALT00000015057	PLD1	Phospholipase D1	-1.0715	7.15502	7.66238e-05	0.0050655
ENSGALG00000006919	ENSGALT00000061563	POF1B	premature ovarian failure, 1B	-1.07215	2.55446	2.1269e-05	0.00214231
ENSGALG00000034130	ENSGALT00000073198	LOC107049309	–	-1.07896	3.423	4.84084e-05	0.00394313
ENSGALG00000033222	ENSGALT00000054741	–	–	-1.0812	1.54547	0.00259596	0.03967
ENSGALG00000003495	ENSGALT00000005530	ALDH9A1	Aldehyde Dehydrogenase 9 Family Member A1	-1.08612	8.45524	1.52633e-05	0.00167768
ENSGALG00000000227	ENSGALT00000000305	DPYSL2	dihydropyrimidinase like 2	-1.0936	1.64915	0.00356278	0.0473302
ENSGALG00000015464	ENSGALT00000024931	PTGFRN	prostaglandin F2 receptor inhibitor	-1.09655	5.21311	1.66763e-06	0.000333587
ENSGALG00000008107	ENSGALT00000013162	IRS4	Insulin Receptor Substrate 4	-1.09842	4.00041	1.33727e-05	0.00152499
ENSGALG00000040998	ENSGALT00000057778	–	–	-1.10096	4.15813	8.53303e-05	0.00532539
ENSGALG00000009075	ENSGALT00000014767	CD99L2	CD99 molecule like 2	-1.10199	4.54047	0.000128884	0.00686708
ENSGALG00000029664	ENSGALT00000082698	SAMD12	sterile alpha motif domain containing 12	-1.10291	2.44917	0.000391457	0.0133174
ENSGALG00000035397	ENSGALT00000056896	–	–	-1.10842	6.44791	0.000252568	0.0102408
ENSGALG00000033852	ENSGALT00000074333	–	–	-1.11648	5.28438	0.000161879	0.00791453
ENSGALG00000007337	ENSGALT00000011871	LPP	LIM domain containing preferred translocation partner in lipoma	-1.11804	2.94734	3.55013e-06	0.000568208
ENSGALG00000040541	ENSGALT00000066965	SLC5A6	solute carrier family 5 member 6	-1.11828	5.98626	0.000227797	0.00940357
ENSGALG00000010901	ENSGALT00000017732	ABCB5	ATP Binding Cassette Subfamily B Member 5	-1.11918	2.84269	0.000279959	0.0108223
ENSGALG00000000311	ENSGALT00000000413	DOCK5	Dedicator Of Cytokinesis 5	-1.13151	6.76499	1.5118e-08	1.53246e-05
ENSGALG00000010792	ENSGALT00000037945	AGMO	alkylglycerol monooxygenase	-1.1326	7.29463	0.000950962	0.0227111
ENSGALG00000039983	ENSGALT00000055028	EEPD1	endonuclease/exonuclease/phosphatase family domain containing 1	-1.13293	5.78324	1.47822e-05	0.00164461
ENSGALG00000001209	ENSGALT00000001836	–	–	-1.13583	1.37877	0.000625278	0.0179473
ENSGALG00000002553	ENSGALT00000041241	PCDH1	protocadherin 1	-1.13676	6.58284	0.000297371	0.0111643
ENSGALG00000040758	ENSGALT00000049026	INSR	insulin receptor	-1.13992	5.75763	0.000262022	0.0105771
ENSGALG00000004965	ENSGALT00000007962	SLC27A4	solute carrier family 27 member 4	-1.14076	7.80643	0.00229328	0.037095
ENSGALG00000009807	ENSGALT00000015952	FLVCR1	feline leukemia virus subgroup C cellular receptor 1	-1.14412	5.53852	2.10799e-05	0.00214231
ENSGALG00000002899	ENSGALT00000004577	AACS	Acetoacetyl-CoA synthetase	-1.14781	4.56478	6.22958e-05	0.00444004
ENSGALG00000031408	ENSGALT00000058793	SORD	Sorbitol dehydrogenase	-1.14878	6.84448	7.95217e-05	0.00518197
ENSGALG00000013437	ENSGALT00000021912	GAN	gigaxonin	-1.15431	2.73081	5.50571e-05	0.00416715
ENSGALG00000006689	ENSGALT00000010812	ABHD2	abhydrolase domain containing 2	-1.16102	6.27455	0.000175463	0.00829402
ENSGALG00000001936	ENSGALT00000002994	MYO7B	myosin VIIB	-1.16326	7.55866	8.19793e-05	0.00519559
ENSGALG00000015977	ENSGALT00000025747	SMOX	spermine oxidase	-1.16382	6.06655	2.38465e-05	0.00226616
ENSGALG00000004295	ENSGALT00000006838	CPD	carboxypeptidase D	-1.18807	1.37601	0.00144668	0.02946
ENSGALG00000036086	ENSGALT00000051520	TAGLN2	transgelin 2	-1.19472	4.42047	7.44053e-05	0.00498256
ENSGALG00000042554	ENSGALT00000054844	ABCD2	ATP binding cassette subfamily D member 2	-1.19758	6.88001	9.64945e-06	0.00122267
ENSGALG00000034500	ENSGALT00000048459	CIDEA	cell death-inducing DFFA-like effector a	-1.2002	7.95482	5.26506e-05	0.00416497
ENSGALG00000033256	ENSGALT00000058162	PCSK5	Proprotein Convertase Subtilisin/Kexin Type 5	-1.20112	5.166	0.000129468	0.00686708
ENSGALG00000002789	ENSGALT00000004407	MAP2	Microtubule Associated Protein 2	-1.20342	2.62768	0.000157875	0.00782766
ENSGALG00000012816	ENSGALT00000020909	SLC22A23	solute carrier family 22 member 23	-1.20417	4.69453	5.36217e-07	0.000145554
ENSGALG00000012187	ENSGALT00000019898	MGAT5	Mannosyl (Alpha-1,6-)-Glycoprotein Beta-1,6-N-Acetyl-Glucosaminyltransferase	-1.20708	5.45929	1.1115e-07	4.82867e-05
ENSGALG00000018534	ENSGALT00000003866	AQP7	Aquaporin 7	-1.21087	6.19539	0.000538323	0.016262
ENSGALG00000004852	ENSGALT00000007750	DNM1	dynamin 1	-1.21143	3.82502	0.00310398	0.0434946
ENSGALG00000017196	ENSGALT00000027794	ARHGAP42	Rho GTPase activating protein 42	-1.2154	3.97867	5.14263e-06	0.000769118
ENSGALG00000039193	ENSGALT00000049138	AGRN	agrin	-1.21553	1.62332	0.00172616	0.0320205
ENSGALG00000032313	ENSGALT00000066300	KDELR3	KDEL endoplasmic reticulum protein retention receptor 3	-1.21836	3.97763	0.000939183	0.0226671
ENSGALG00000001239	ENSGALT00000001881	SLC26A2	solute carrier family 26 member 2	-1.22329	4.28898	3.33436e-07	0.000101398
ENSGALG00000008883	ENSGALT00000033106	TCF7L2	transcription factor 7 like 2	-1.22514	0.816362	0.000401209	0.0133479
ENSGALG00000003567	ENSGALT00000005650	FNDC5	fibronectin type III domain containing 5	-1.2301	2.19481	0.0034952	0.0468922
ENSGALG00000034898	ENSGALT00000054340	ITPK1	Inositol-tetrakisphosphate 1-kinase	-1.23834	6.92573	7.17789e-07	0.0001819
ENSGALG00000002204	ENSGALT00000003450	SLC7A4	solute carrier family 7 member 4	-1.25125	3.19029	7.48231e-05	0.00498256
ENSGALG00000001546	ENSGALT00000002350	ZZEF1	zinc finger ZZ-type and EF-hand domain containing 1	-1.25346	8.50301	2.13691e-05	0.00214231
ENSGALG00000037695	ENSGALT00000072369	OSR2	odd-skipped related transciption factor 2	-1.26574	4.74645	0.00185189	0.033127
ENSGALG00000016675	ENSGALT00000026907	PAQR8	progestin and adipoQ receptor family member 8	-1.26864	3.31469	2.4989e-05	0.00232627
ENSGALG00000038399	ENSGALT00000073220	PLEKHA6	pleckstrin homology domain containing A6	-1.27269	0.526338	0.00161623	0.0311731
ENSGALG00000033017	ENSGALT00000081688	C2orf88	chromosome 2 open reading frame 88	-1.28673	2.2734	0.00367414	0.0484626
ENSGALG00000024488	ENSGALT00000041401	CD99	CD99 molecule (Xg blood group)	-1.29733	4.9341	9.15847e-05	0.00549314
ENSGALG00000026188	ENSGALT00000044116	TMEM8A	transmembrane protein 8A	-1.30893	7.49998	6.06192e-06	0.00086056
ENSGALG00000005662	ENSGALT00000009084	AMPD3	adenosine monophosphate deaminase 3	-1.31478	3.10086	8.06946e-06	0.00108261
ENSGALG00000006700	ENSGALT00000010831	PROSER2	proline and serine rich 2	-1.32594	1.40605	0.00068824	0.0187989
ENSGALG00000015016	ENSGALT00000024217	SLC22A15	solute carrier family 22 member 15	-1.33398	3.17662	1.10386e-06	0.000239773
ENSGALG00000010825	ENSGALT00000017599	AGR2	anterior gradient 2, protein disulphide isomerase family member	-1.34247	9.0081	0.000627554	0.0179473
ENSGALG00000028880	ENSGALT00000044496	FDPS	farnesyl diphosphate synthase	-1.34778	7.02484	4.50396e-07	0.000132547
ENSGALG00000039738	ENSGALT00000048319	SLC9A3	solute carrier family 9 member A3	-1.35065	5.98181	0.000217824	0.00920761
ENSGALG00000011376	ENSGALT00000018558	ANKRD9	ankyrin repeat domain 9	-1.3552	3.71309	0.00169727	0.0317951
ENSGALG00000003939	ENSGALT00000006275	KLF2	Kruppel like factor 2	-1.36236	3.48749	0.000791707	0.020461
ENSGALG00000037065	ENSGALT00000066639	SC5D	sterol-C5-desaturase	-1.36561	5.37014	1.45909e-07	5.78752e-05
ENSGALG00000010579	ENSGALT00000017215	STON2	stonin 2	-1.37217	3.97335	5.8651e-06	0.000849323
ENSGALG00000009638	ENSGALT00000015694	ANO6	anoctamin 6	-1.37882	2.14195	0.000672434	0.0185336
ENSGALG00000006919	ENSGALT00000011214	POF1B	premature ovarian failure, 1B	-1.38895	3.93629	9.37651e-07	0.000213855
ENSGALG00000016665	ENSGALT00000026894	FDFT1	farnesyl-diphosphate farnesyltransferase 1	-1.39024	7.62811	6.22415e-07	0.000162237
ENSGALG00000006802	ENSGALT00000057354	LAMB2	laminin subunit beta 2	-1.39227	4.02596	8.78011e-05	0.00534007
ENSGALG00000041300	ENSGALT00000063132	–	–	-1.40065	6.52305	2.82807e-05	0.00258005
ENSGALG00000005768	ENSGALT00000009265	ETV5	ETS Variant 5	-1.40218	4.76088	6.43091e-08	3.45113e-05
ENSGALG00000007493	ENSGALT00000032336	NSDHL	NAD(P) dependent steroid dehydrogenase-like	-1.41041	6.15567	2.02511e-08	1.67955e-05
ENSGALG00000037050	ENSGALT00000079773	FABP3	fatty acid binding protein 3	-1.4334	6.34239	3.40583e-06	0.000568208
ENSGALG00000034346	ENSGALT00000054535	RDH10	retinol dehydrogenase 10	-1.45412	5.55207	1.3298e-05	0.00152499
ENSGALG00000014862	ENSGALT00000023982	HMGCS1	3-Hydroxy-3-Methylglutaryl-CoA Synthase 1	-1.4659	6.74915	2.63515e-08	2.00338e-05
ENSGALG00000023925	ENSGALT00000008787	CYP2C45	Cytochrome P450 Family 2 Subfamily C Member 18	-1.47547	8.68649	0.000180433	0.00836772
ENSGALG00000033497	ENSGALT00000065044	FOXP4	forkhead box P4	-1.48059	0.736471	0.000285846	0.0109112
ENSGALG00000017291	ENSGALT00000027946	FAR2	fatty acyl-CoA reductase 2	-1.48447	3.88621	7.56074e-09	8.62208e-06
ENSGALG00000008795	ENSGALT00000014299	GPAM	glycerol-3-phosphate acyltransferase, mitochondrial	-1.48916	5.05283	1.45433e-06	0.000308555
ENSGALG00000011141	ENSGALT00000018170	ITGB6	integrin subunit beta 6	-1.49411	4.43406	8.17478e-05	0.00519559
ENSGALG00000036915	ENSGALT00000074439	SQLE	squalene epoxidase	-1.52653	5.82271	2.59132e-10	8.68362e-07
ENSGALG00000009560	ENSGALT00000015566	MSMO1	methylsterol monooxygenase 1	-1.53342	8.24014	5.71315e-08	3.25757e-05
ENSGALG00000016299	ENSGALT00000026294	FAM83B	family with sequence similarity 83 member B	-1.58726	4.17976	5.42459e-07	0.000145554
ENSGALG00000009006	ENSGALT00000014655	–	–	-1.59367	3.171	2.42694e-05	0.00228257
ENSGALG00000013993	ENSGALT00000056157	VNN1	Vanin 1	-1.59718	1.96818	0.000560505	0.0166022
ENSGALG00000015020	ENSGALT00000024224	TMEM171	transmembrane protein 171	-1.60504	3.24312	6.22569e-06	0.00086056
ENSGALG00000013297	ENSGALT00000021712	BBOX1	gamma-butyrobetaine hydroxylase 1	-1.76127	6.40014	8.26919e-08	4.1911e-05
ENSGALG00000034358	ENSGALT00000050696	RETSAT	retinol saturase	-1.77806	7.67229	1.27426e-07	5.28411e-05
ENSGALG00000016186	ENSGALT00000026084	PDE9A	Phosphodiesterase 9A	-1.78223	5.05126	3.60586e-09	4.69947e-06
ENSGALG00000041671	ENSGALT00000059937	–	–	-1.82339	1.13969	5.28066e-05	0.00416497
ENSGALG00000034916	ENSGALT00000056358	–	–	-1.8556	1.83266	4.65571e-07	0.000132731
ENSGALG00000013740	ENSGALT00000022329	SLC20A1	solute carrier family 20 member 1	-1.93385	6.73194	1.039e-06	0.000231191
ENSGALG00000006534	ENSGALT00000010558	PEX11A	peroxisomal biogenesis factor 11 alpha	-1.95829	3.06403	1.90293e-05	0.00201866
ENSGALG00000042679	ENSGALT00000082493	RETREG1	reticulophagy regulator 1	-2.0052	2.22266	0.000133932	0.00702219
ENSGALG00000010364	ENSGALT00000016884	AADACL2	Arylacetamide Deacetylase Like 2	-2.01498	6.15107	1.97083e-06	0.000365236
ENSGALG00000023925	ENSGALT00000063525	–	–	-2.0703	2.1377	0.00296598	0.0426085
ENSGALG00000019061	ENSGALT00000027769	MMP1	Matrix Metallopeptidase 1	-2.10787	5.70341	0.00233254	0.0372024
ENSGALG00000030044	ENSGALT00000054842	–	–	-2.13705	4.29112	9.04168e-07	0.000211506
ENSGALG00000033932	ENSGALT00000080529	BF1	Human Immunodeficiency Virus Type I Enhancer Binding Protein 1	-2.19038	5.31567	0.000679324	0.0186671
ENSGALG00000011796	ENSGALT00000019248	–		-2.24612	6.6643	6.55898e-05	0.0045726
ENSGALG00000017068	ENSGALT00000027569	KL	klotho	-2.50175	1.87713	0.00194489	0.0339909
ENSGALG00000036327	ENSGALT00000059767	NGEF	neuronal guanine nucleotide exchange factor –	-2.58387	3.83574	4.10899e-06	0.000646316
ENSGALG00000033171	ENSGALT00000065677	TGM4	transglutaminase 4	-2.70423	6.98683	1.39128e-09	2.41525e-06
ENSGALG00000005824	ENSGALT00000009356	SUSD2	sushi domain containing 2	-3.54295	3.29047	7.90573e-07	0.0001898
ENSGALG00000039447	ENSGALT00000057873	KRT23	Keratin 23	-3.67485	1.807	2.85551e-10	8.68362e-07
ENSGALG00000013743	ENSGALT00000022334	ENPP7	ectonucleotide pyrophosphatase/phosphodiesterase 7	-4.13836	7.15105	2.26948e-07	8.2818e-05
